# Supplementary material for: Bio-Based Wood Adhesives: Current Advances in Polymer Architecture and Structure–Property–Sustainability Integration
Source: Polymers (Basel). 2026 Jul 9;18(14):1689. doi: 10.3390/polym18141689 (PMC13419046; doi:10.3390/polym18141689)
Supplement: Supplementary file 1 [file polymers-18-01689-s001.zip]

Archive with 1 entries (1 files):
- polymers-4304605-supplementary.pdf
